# Supplementary material for: Extracellular Vesicles-Induced Cell Homing and Odontogenesis via microRNA Signaling for Dentin Regeneration
Source: Int J Mol Sci. 2025 Jul 25;26(15):7182. doi: 10.3390/ijms26157182 (PMC12346742; doi:10.3390/ijms26157182)
Supplement: Supplementary file 1 [file ijms-26-07182-s001.zip]

Archive with 1 entries (1 files):
- ijms-3765355-supplementary.pdf
